# Supplementary material for: Sorghum Association Panel whole‐genome sequencing establishes cornerstone resource for dissecting genomic diversity
Source: Plant J. 2022 Jul 5;111(3):888–904. doi: 10.1111/tpj.15853 (PMC9544330; doi:10.1111/tpj.15853)
Supplement: Supplementary file 1 — File S1. Accessions in the sorghum association panel along with metadata for population clusters, origin, racial classification, and testa pigmentation. [file TPJ-111-888-s002.csv]

Taxa	K.Cluster	Common	SC_Number	Origin	Original_Race	Working_Group	GBS	Testa	Subgroup
PI152651	6	Feterita Geshaish	NA	NA	NA	NA	Y	1	Bred
PI17548	6	RED AMBER	NA	NA	NA	NA	Y	0	Bred
PI24969	5	DWARF YELLOW MILO	NA	NA	NA	NA	Y	0	Bred
PI276837	3	NA	NA	NA	NA	NA	Y	0	NA
PI329435	3	Mashila	NA	NA	NA	NA	Y	0	Bred
PI329440	2	Mashila	NA	NA	NA	NA	Y	0	NA
PI34911	3	F.C.I. 4201	NA	NA	NA	NA	Y	1	NA
PI35038	2	SUMAC	NA	NA	NA	NA	Y	1	NA
PI48770	2	WHITE KAFIR	NA	NA	NA	NA	Y	0	Bred
PI533750	5	K.3 Perimanjial Irungu Cholam	SC214	India	Bicolor	Dochna	Y	0	Converted
PI533752	3	54.K.94(Witchweed res.)	SC103	S. Africa	Caudatum	Caudatum	Y	1	Converted
PI533754	6	SAP-219	SC309	Sudan	Bicolor	Dochna	Y	1	Converted
PI533755	6	Feterita Gondal	SC55	Sudan	Caudatum	Caudatum	Y	1	Converted
PI533757	3	Monshal	SC64	Sudan	Kafir-Caudatum	Caudatum-kafir	Y	1	Converted
PI533758	3	IS 18684	SC423	Sudan	Caudatum	Zerazera	Y	1	Converted
PI533759	3	Mugbash 56/56	SC118	Sudan	Caudatum	Caudatum	Y	1	Converted
PI533760	3	Zera Zera White	SC120	Sudan	Caudatum	Zerazera	Y	NA	Converted
PI533761	3	SAP-230	SC333	Ethiopia	Caudatum	Caudatum	Y	1	Converted
PI533762	3	Tambroro 7	SC425	Sudan	Durra-Caudatum	Caudatum-durra	Y	1	Converted
PI533766	4	No. 4 Hadoui	SC265	W. Volta	Guinea	Conspicuum	Y	0	Converted
PI533769	3	290 Feterita Shendi 2	SC420	Sudan	Kafir-Caudatum	Caudatum-kafir	Y	1	Converted
PI533776	4	KA 3	SC370	Nigeria	Caudatum	Caudatum-kaura	Y	0	Converted
PI533785	4	SO 16	SC299	Nigeria	Guinea	Conspicuum	Y	0	Converted
PI533788	6	SAP-263	SC53	Sudan	Durra-Caudatum	Durra-nigricans	Y	1	Converted
PI533789	3	Kodilib	SC57	Sudan	Guinea-Caudatum	Caudatum-guineense	Y	1	Converted
PI533792	4	No. 1 Gambela	SC108	Ethiopia	Caudatum	Zerazera	Y	0	Converted
PI533794	3	No. 5 Gambela	SC110	Ethiopia	Caudatum	Zerazera	Y	0	Converted
PI533799	3	SAP-404	SC173	Ethiopia	Caudatum	Zerazera	Y	0	Converted
PI533800	3	IS 12666C	SC175	Ethiopia	Caudatum	Zerazera	Y	1	Converted
PI533807	3	SAP-206	SC223	Nigeria	Kafir-Caudatum	Caudatum-kafir	Y	1	Converted
PI533810	6	Karad 2-7-11	SC199	India	Durra	Nandyal	Y	0	Converted
PI533814	6	N.9 Cherukupatcha Jonna	SC206	India	Durra	Durra	Y	0	Converted
PI533821	1	AS4660 Kikuma	SC322	Tanzania	Caudatum	Nigricans	Y	1	Converted
PI533822	3	AS4616 Balangira-Mwanza	SC418	Tanzania	Kafir-Caudatum	Caudatum-kafir	Y	0	Converted
PI533824	1	Bonkum	SC331	Nigeria	Durra-Caudatum	Nigricans-durra	Y	1	Converted
PI533830	6	Culum Brick	SC52	Sudan	Caudatum	Nigricans-feterita	Y	NA	Converted
PI533831	3	Deburr	SC414	Sudan	Kafir-Caudatum	Caudatum-kafir	Y	0	Converted
PI533833	3	Sorghum Soroti	SC319	Uganda	Caudatum-Bicolor	Dochna-nigricans	Y	1	Converted
PI533838	6	BA45 Faria Bonkum	SC329	Nigeria	Caudatum	Nigricans-feterita	Y	1	Converted
PI533839	1	K037 Camjin	SC303	Nigeria	Guinea	Margaritiferum	Y	0	Converted
PI533841	4	ZA41 Danye	SC261	Nigeria	Guinea	Conspicuum	Y	0	Converted
PI533842	6	Nandyal	SC240	India	Durra	Nandyal	Y	0	Converted
PI533843	1	SV 34	SC241	India	Guinea	Roxburghii	Y	0	Converted
PI533845	1	EC 18246 (preconverted)	NA	NA	NA	NA	N	NA	NA
PI533852	6	Cholia Talijhari	SC450	India	Durra	Durra	Y	0	Converted
PI533855	1	Chanan Singoo	SC317	India	Guinea-Bicolor	Dochna-roxburghii	Y	0	Converted
PI533856	6	Jola Nandyal	SC489	India	Durra	Nandyal	Y	0	Converted
PI533863	6	740 Oua Berr	SC320	Chad	Kafir	Caffrorum	Y	0	Converted
PI533866	4	255 Tirter	NA	NA	NA	NA	Y	NA	NA
PI533869	1	Msumbji SB 117	SC283	Tanzania	Guinea	Conspicuum	Y	0	Converted
PI533871	4	M 1	SC566	Nigeria	Caudatum	Caudatum	Y	0	Converted
PI533876	3	KA 12 Janjari	SC563	Nigeria	Caudatum	Caudatum	Y	1	Converted
PI533877	4	KA 15 Yazgar Giwa	SC396	Nigeria	Caudatum	Caudatum-kaura	Y	0	Converted
PI533878	4	KA 21 Gajerar Kaura	SC372	Nigeria	Caudatum	Caudatum-kaura	Y	0	Converted
PI533882	4	KO 61 Baragwan Doki	SC399	Nigeria	Caudatum	Caudatum-kaura	Y	0	Converted
PI533901	3	A-96	SC424	Japan	Caudatum	Caudatum-nigricans	Y	1	Converted
PI533902	6	Orange No. l Baijo	SC6	Ethiopia	Durra-Bicolor	Subglabrescens	Y	1	Converted
PI533903	1	No. 35 Mab	SC17	Ethiopia	Bicolor	Dochna	Y	1	Converted
PI533910	3	Klor	SC56	Sudan	Caudatum	Caudatum-nigricans	Y	1	Converted
PI533911	3	Kokla	SC58	Sudan	Caudatum	Caudatum	Y	1	Converted
PI533912	6	Mendo	NA	NA	NA	NA	Y	NA	NA
PI533913	1	Nyan Dok	SC66	Sudan	Guinea-Caudatum	Nigricans-guineense	Y	1	Converted
PI533915	6	No. 755 Muzeba	SC79	Kenya	NA	NA	Y	0	Converted
PI533919	6	R1_4	SC124	Ethiopia	Durra-Bicolor	Durra-dochna	Y	1	Converted
PI533921	6	R1_38	SC144	Ethiopia	Durra-Caudatum	Durra-feterita/kaura	N	0	Converted
PI533924	1	R3_121	SC166	Ethiopia	Durra-Bicolor	Durra-bicolor	Y	1	Converted
PI533927	1	J.A.T.S. #67	SC224	Ethiopia	Bicolor	Dochna	Y	1	Converted
PI533936	2	1903 AS 4633	SC603	Tanzania	Guinea	Conspicuum	Y	1	Converted
PI533937	2	AS 4136 Masaka Luwemba	SC630	Zambia	Kafir	Caffrorum	Y	0	Converted
PI533938	1	AS 5826 Holcus	SC558	Zaire	Caudatum	Nigricans	Y	1	Converted
PI533939	6	AS 4055 N Kambwa	SC557	Mozambique	Caudatum	Nigricans	Y	1	Converted
PI533940	2	AS 4601 Pawaga	SC614	Tanzania	Bicolor	Bicolor	Y	0	Converted
PI533943	6	AS 2613 NT	SC467	India	Durra-Bicolor	Durra-dochna	Y	0	Converted
PI533948	2	Nebraska 6350	SC663	USA	Guinea-Kafir	Caffrorum-roxburghii	Y	0	Converted
PI533949	3	Maja Abiad Q2/2/68	SC760	Sudan	Kafir-Caudatum	Caudatum-kafir	Y	1	Converted
PI533954	2	P 3742	SC101	S. Africa	Caudatum	Sumac	Y	0	Converted
PI533955	2	P 3749 Q2/5/62	SC648	S. Africa	Kafir-Caudatum	Caffrorum-birdproof	Y	1	Converted
PI533956	6	MN 586 (preconverted)	SC623	Congo	Durra-Bicolor	Dochna-durra	Y	1	Converted
PI533957	6	MN 707 (preconverted)	SC325	USA	Caudatum	Nigricans	Y	1	Converted
PI533961	3	Wit Lichtenburg DL/59/1530	SC121	S. Africa	Caudatum	Caudatum	Y	1	Converted
PI533962	3	Malwal Aweil	SC60	Sudan	Caudatum	Caudatum-nigricans	Y	1	Converted
PI533964	3	Safara Kordafan	SC803	Sudan	Caudatum	Zerazera	Y	0	Converted
PI533965	3	SAP-148	SC115	Uganda	Caudatum-Bicolor	Nigricans-bicolor	Y	1	Converted
PI533967	3	SB-283	SC805	Uganda	Caudatum	Zerazera	Y	0	Converted
PI533970	3	2033Z-3	SC708	Uganda	Caudatum	Caudatum	Y	1	Converted
PI533972	3	Dobbs	SC964	Uganda	Caudatum	Dobbs	Y	1	Converted
PI533976	3	Framiola DL/59/1539	SC655	S. Africa	Kafir-Caudatum	Caffrorum-birdproof	Y	1	Converted
PI533979	2	Bulfontein White Kafir Corn DL/60/133	SC628	S. Africa	Kafir	Caffrorum	Y	0	Converted
PI533980	3	SAP-275	SC572	China	Kafir-Caudatum	Caudatum-kafir	Y	0	Converted
PI533985	3	Barking 119	SC701	Sudan	Caudatum	Caudatum	Y	1	Converted
PI533986	3	Huria White 621	SC334	Sudan	Caudatum	Caudatum	Y	1	Converted
PI533987	3	Kireniga 317	SC562	Sudan	Caudatum	Caudatum	Y	1	Converted
PI533989	3	Nyithin	SC798	Sudan	Caudatum	Zerazera	Y	0	Converted
PI533991	3	Sinidyil 177	SC748	Sudan	Guinea-Caudatum	Caudatum-guineense	Y	0	Converted
PI533996	6	Hamaisi 38	SC502	Sudan	Durra-Caudatum	Durra-nigricans	Y	1	Converted
PI533997	1	MN 1592 (preconverted)	SC465	Arabia	Guinea-Durra	Durra-roxburghii	Y	0	Converted
PI534009	6	Yerra Jonna Goda	SC441	India	Durra	Durra	Y	0	Converted
PI534021	6	Jola Nandyal	SC587	India	Durra	Nandyal	Y	0	Converted
PI534028	6	Jonar Tamargundi	SC473	India	Durra	Nandyal	Y	0	Converted
PI534037	6	6428 Sian	SC305	Chad	Guinea-Caudatum	Membranaceum	Y	1	Converted
PI534046	1	420 Kalatilansa	SC679	Sudan	Guinea-Caudatum	Nigricans-guineense	Y	1	Converted
PI534047	3	450 Bori Light Brown	SC719	Sudan	Caudatum	Caudatum	N	1	Converted
PI534053	3	T 28	SC564	Uganda	Caudatum	Caudatum	Y	1	Converted
PI534054	2	194 Kano	SC671	Kenya	Kafir-Caudatum	Caffrorum-feterita	Y	0	Converted
PI534063	4	NA	SC553	Nigeria	Guinea-Caudatum	Membranaceum	Y	0	Converted
PI534070	4	BE 25	SC279	Nigeria	Guinea	Conspicuum	Y	0	Converted
PI534075	4	KA 24	SC348	Nigeria	Caudatum	Caudatum	Y	0	Converted
PI534079	6	PL 47	SC413	Nigeria	Caudatum-Bicolor	Caudatum-dochna	Y	1	Converted
PI534088	4	ZA 6	SC382	Nigeria	Caudatum	Caudatum-kaura	Y	0	Converted
PI534092	4	ZA 71	SC569	Nigeria	Caudatum	Caudatum-kaura	Y	0	Converted
PI534096	1	SO 85	SC605	Kenya	Guinea	Margaritiferum	Y	0	Converted
PI534097	2	HC 6028	SC625	Japan	Kafir	Caffrorum	Y	0	Converted
PI534099	3	A 84	SC704	Japan	Caudatum	Caudatum	Y	1	Converted
PI534101	3	A-106	SC725	Japan	Caudatum	Caudatum	Y	1	Converted
PI534105	3	EC 21361 G30	SC637	Uganda	Kafir-Caudatum	Caffrorum-darso	Y	1	Converted
PI534108	3	EC 21428 SB 63	SC645	Uganda	Kafir-Caudatum	Caffrorum-darso	Y	1	Converted
PI534112	3	EC 21463 STR 5/1	SC328	Uganda	Caudatum	Dobbs	Y	1	Converted
PI534114	3	Accho Karuho	SC574	Pakistan	Caudatum	Caudatum-nigricans	Y	1	Converted
PI534115	3	Akwu	SC984	Ethiopia	Caudatum	Zerazera	Y	0	Converted
PI534116	1	Mashica	SC987	Ethiopia	Durra-Bicolor	Subglabrescens	Y	1	Converted
PI534117	1	Mashica	SC991	Uganda	Bicolor	Bicolor	Y	1	Converted
PI534123	1	No. 25 Gobo Kaichama Ethiopia	SC13	Ethiopia	Durra-Bicolor	Subglabrescens	Y	1	Converted
PI534124	1	No. 28 Lyle Marawa Ethiopia	SC15	Ethiopia	Guinea-Bicolor	Dochna-honey	Y	1	Converted
PI534127	6	No. 37 Ubi Abelti Ethiopia	SC21	Ethiopia	Kafir-Bicolor	Dochna-kafir	Y	1	Converted
PI534128	5	No. 65 Amelsie Kimbolcha Ethiopia	SC23	Ethiopia	Durra	Durra	Y	0	Converted
PI534132	5	No. 59 Bekedjie Kembolcha Ethiopia	SC33	Ethiopia	Durra	Durra	Y	0	Converted
PI534133	5	No. 69 Mashela Tinguish Warakul Ethiopi	SC35	Ethiopia	Durra	Durra	Y	0	Converted
PI534135	5	No. 64 Netch Addesho Ethiopia	SC38	Ethiopia	Durra	Durra	Y	0	Converted
PI534137	6	Budy	SC51	Sudan	Caudatum	Caudatum-kaura	Y	0	Converted
PI534138	1	Matchikah	NA	NA	Guinea-Caudatum	Bicolor	N	NA	NA
PI534139	6	Tuery 11	NA	NA	NA	NA	N	NA	NA
PI534144	6	Kabutuwa	SC84	Uganda	Durra-Caudatum	Durra-nigricans	Y	1	Converted
PI534145	4	No. 902 Sorghum arundi	SC91	Zimbabwe	NA	NA	Y	0	Converted
PI534148	5	R1_21	SC135	Ethiopia	Durra-Bicolor	Durra-dochna	Y	0	Converted
PI534155	5	R3_80	SC155	Ethiopia	Durra-Bicolor	Durra-dochna/subglabrescens	Y	1	Converted
PI534157	3	R4_B1	SC170	Ethiopia	Caudatum	Zerazera	Y	0	Converted
PI534163	3	Rexx	SC599	USA	Caudatum	Caudatum-nigricans	Y	1	Converted
PI534167	5	F.R. Miller	SC998	Unknown	Durra-Bicolor	Subglabrescens	Y	0	Converted
PI540816	6	Tx2882	NA	NA	NA	NA	N	NA	Bred
PI542406	3	R LINE AR2002	NA	NA	NA	NA	Y	1	Bred
PI542718	6	SAN CHI SAN	NA	NA	Bicolor	NA	Y	1	NA
PI548797	3	Tx2891	NA	NA	NA	NA	Y	0	Bred
PI552856	3	A/BTx626	NA	NA	NA	NA	Y	0	Bred
PI552861	NA	A/BTx631	NA	NA	NA	NA	Y	1	Bred
PI552861	2	A/BTx631	NA	NA	NA	NA	Y	1	Bred
PI561071	6	RTx436	NA	NA	NA	NA	Y	0	Bred
PI561072	2	A/BTxARG-1	NA	NA	NA	NA	Y	0	Bred
PI561073	3	A/BTx635	NA	NA	NA	NA	Y	0	Bred
PI561472	3	SURENO	NA	NA	NA	NA	Y	0	Bred
PI562730	1	NA	NA	NA	NA	NA	Y	NA	NA
PI564163	2	BTx623	NA	NA	NA	NA	Y	0	Bred
PI564164	5	RTX433	NA	NA	NA	NA	Y	NA	Bred
PI564165	3	RTX434	NA	NA	NA	NA	Y	0	Bred
PI565121	3	MACIA	NA	NA	NA	NA	Y	0	NA
PI566819	2	DELLA	NA	NA	NA	NA	Y	1	NA
PI576130	3	ICSV 745	NA	NA	NA	NA	Y	NA	NA
PI576332	2	SAP-287	SC609	China	Bicolor	Nervosum-kaoliang	Y	1	Converted
PI576333	2	SAP-306	SC659	USA	Guinea-Kafir	Caffrorum-roxburghii	Y	NA	Converted
PI576337	6	SAP-280	SC598	Uganda	Verticilliflorum	Virgatum	N	1	Converted
PI576339	2	SAP-312	SC673	Zimbabwe	Kafir-Caudatum	Caffrorum-feterita	Y	0	Converted
PI576340	2	Nkuli Swaziland	SC650	S. Africa	Kafir-Caudatum	Caffrorum-birdproof	Y	NA	Converted
PI576345	2	SAP-294	SC627	S. Africa	Kafir	Caffrorum	Y	1	Converted
PI576347	6	SAP-342	SC941	USA	Bicolor	Sudanense	Y	1	Converted
PI576348	6	SAP-341	SC937	USA	Bicolor	Sudanense	Y	1	Converted
PI576349	1	SAP-343	SC942	USA	Bicolor	Sudanense	Y	1	Converted
PI576350	6	SAP-417	SC755	USA	Kafir-Caudatum	Caudatum-kafir	Y	1	Converted
PI576352	2	Marupantse	SC757	Botswana	Kafir-Caudatum	Caudatum-kafir	Y	0	Converted
PI576359	6	Butivori	SC910	India	Guinea-Durra	Durra-membranaceum	Y	0	Converted
PI576364	2	Chari Uri	SC782	India	Caudatum	Caudatum-nigricans	Y	1	Converted
PI576366	6	Jowar Red Jankinagar	SC624	India	Durra-Bicolor	Dochna-durra	Y	1	Converted
PI576373	6	SAP-325	SC749	Japan	Caudatum-Bicolor	Caudatum-bicolor	Y	1	Converted
PI576375	5	SAP-124	SC1014	Ethiopia	Durra-Bicolor	Subglabrescens/Durra-dochna	Y	0	Converted
PI576376	5	SAP-125	SC1017	Ethiopia	Durra-Bicolor	Subglabrescens/Durra-dochna	Y	0	Converted
PI576380	3	Mashica	SC982	Ethiopia	Caudatum	Zerazera	Y	0	Converted
PI576381	5	Mashica	SC1038	Ethiopia	Durra-Bicolor	Subglabrescens/Durra-dochna	Y	0	Converted
PI576385	4	SAP-135	SC1070	Nigeria	NA	NA	Y	0	Converted
PI576386	3	SAP-347	SC970	Uganda	NA	NA	Y	1	Converted
PI576387	3	Awanlek	SC1056	Sudan	NA	NA	Y	1	Converted
PI576390	6	Kharuth Waragel	SC192	India	Durra	Cernuum	Y	0	Converted
PI576391	6	K.1 Irungu cholam	SC213	India	Bicolor	Dochna	Y	1	Converted
PI576393	3	MN 708 (preconverted)	SC42	Ethiopia	Caudatum	Nigricans	Y	1	Converted
PI576394	2	Lambas	SC734	Sudan	Caudatum	Caudatum	Y	0	Converted
PI576396	3	SAP-225	SC324	Uganda	Caudatum	Nigricans	Y	1	Converted
PI576399	1	SAP-224	SC323	Sudan	Caudatum	Nigricans	Y	1	Converted
PI576401	6	Mehra Sonthia	SC1085	India	Durra	Cernuum	Y	0	Converted
PI576418	4	SAP-147	SC1124	Nigeria	Guinea	Conspicuum	Y	0	Converted
PI576422	2	SAP-141	SC1080	S. Africa	Kafir	Caffrorum	Y	0	Converted
PI576425	5	SAP-150	SC1155	Ethiopia	Durra-Bicolor	Durra/Subglabrescens	Y	1	Converted
PI576426	5	SAP-128	SC1033	Ethiopia	Durra-Bicolor	Subglabrescens/Durra-dochna	Y	NA	Converted
PI576428	3	Mashica	SC979	Ethiopia	Caudatum	Zerazera	Y	0	Converted
PI576434	3	Ex-Mubi	SC1103	Nigeria	Kafir-Bicolor	Bicolor-kafir	Y	0	Converted
PI576435	3	Lula	SC1104	Uganda	Kafir-Bicolor	Bicolor-kafir	Y	0	Converted
PI576437	1	SAP-155	SC1203	Brazil	NA	NA	Y	1	Converted
PI585291	6	Tx2903	NA	NA	NA	NA	Y	0	Bred
PI585295	6	Tx2907	NA	NA	NA	NA	Y	0	Bred
PI595699	6	SAP-340	SC929	India	Durra	Cernuum	Y	0	Converted
PI595702	2	SAP-311	SC672	Zimbabwe	Kafir-Caudatum	Caffrorum-feterita	Y	1	Converted
PI595714	3	SAP-139	SC1079	Sudan	Caudatum	Caudatum	Y	1	Converted
PI595718	3	SAP-162	SC1246	Chad	Kafir-Caudatum	Caudatum-kafir	Y	0	Converted
PI595720	5	SAP-149	SC1154	Ethiopia	Durra-Bicolor	Durra-dochna	Y	0	Converted
PI595739	3	SAP-131	SC1055	Sudan	Caudatum	Zerazera	Y	0	Converted
PI595740	3	SAP-133	SC1057	Uganda	Caudatum	Caudatum-nigricans	Y	1	Converted
PI595741	6	SAP-134	SC1063	Senegal	Guinea	Roxburghii	Y	1	Converted
PI595743	6	SAP-154	SC1201	?	Guinea-Caudatum	Caudatum-guineense	Y	0	Converted
PI595744	6	SAP-157	SC1211	Guatemala	Kafir-Caudatum	Caudatum-kafir	Y	0	Converted
PI595745	3	SAP-159	NA	NA	NA	NA	N	NA	NA
PI597945	6	SAP-336	SC855	Egypt	Durra	Durra	Y	0	Converted
PI597946	6	SAP-286	SC606	Prob. China	Guinea-Bicolor	Dochna-roxburghii	Y	1	Converted
PI597949	1	SAP-146	SC1108	India	Guinea	Roxburghii	Y	0	Converted
PI597950	1	SAP-250	SC449	India	Guinea-Durra	Durra-roxburghii	Y	0	Converted
PI597951	4	SAP-264	SC532	W. Volta	Guinea	Conspicuum	Y	0	Converted
PI597952	6	SAP-323	SC738	Sudan	Caudatum	Caudatum	Y	NA	Converted
PI597957	5	SAP-151	SC1158	Ethiopia	Durra-Bicolor	Durra-dochna	Y	0	Converted
PI597958	6	SAP-197	SC184	South Africa	Kafir-Caudatum	Caffrorum-feterita	Y	0	Converted
PI597960	4	SAP-137	SC1076	Nigeria	Caudatum-Bicolor	Caudatum-bicolor	Y	0	Converted
PI597961	3	SAP-138	NA	NA	NA	NA	N	NA	NA
PI597964	3	SAP-166	SC1319	Ethiopia	Caudatum	Zerazera	Y	1	Converted
PI597965	3	SAP-395	SC1205	Senegal	Caudatum	Zerazera	Y	1	Converted
PI597966	3	SAP-158	SC1212	Venezuela	Caudatum	Caudatum	Y	1	Converted
PI597967	3	SAP-167	NA	NA	NA	NA	N	NA	NA
PI597968	6	SAP-168	SC1321	Sudan	Guinea-Caudatum	Caudatum-guineense	Y	1	Converted
PI597971	3	SAP-170	SC1328	Sudan	Caudatum	Caudatum	Y	1	Converted
PI597972	6	SAP-398	SC1329	Sudan	Durra-Caudatum	Caudatum-durra	Y	NA	Converted
PI597973	6	SAP-171	SC1330	Sudan	Durra-Bicolor	Durra-bicolor	Y	1	Converted
PI597976	4	SAP-172	SC1337	Mali	Guinea	Guineense	Y	0	Converted
PI597980	3	SAP-173	SC1345	Mali	Caudatum	Caudatum	Y	1	Converted
PI597982	3	SAP-175	SC1356	Sudan	Caudatum	Caudatum	Y	1	Converted
PI598069	6	RTx2909	NA	NA	NA	NA	Y	1	Bred
PI598070	6	RTx2910	NA	NA	NA	NA	Y	NA	Bred
PI601816	3	ICSV 400	NA	NA	NA	NA	Y	0	NA
PI607931	3	Tx2911	NA	NA	NA	NA	Y	1	Bred
PI609456	1	SAP-386	NA	NA	NA	NA	Y	NA	NA
PI613536	6	KS 115	NA	NA	NA	NA	Y	NA	Bred
PI629034	3	RTx437	NA	NA	NA	NA	Y	NA	Bred
PI629040	5	Tx2917	NA	NA	NA	NA	Y	0	Bred
PI629059	2	B.Tx2928	NA	NA	NA	NA	Y	0	Bred
PI641824	2	KANSAS ORANGE	NA	NA	NA	NA	Y	1	Bred
PI641836	2	ROX ORANGE	NA	NA	NA	NA	Y	1	Bred
PI641849	2	WACONIA	NA	NA	NA	NA	Y	1	NA
PI641874	5	DAY MILO	NA	NA	NA	NA	Y	0	Bred
PI642791	3	BTx640	NA	NA	NA	NA	Y	NA	Bred
PI642793	6	BTx641	NA	NA	NA	NA	Y	0	Bred
PI642992	3	Standard Early Hegari	NA	NA	NA	NA	Y	1	Bred
PI642998	6	Black Spanish	NA	NA	NA	NA	Y	1	NA
PI651492	3	COWLEY	NA	NA	NA	NA	Y	1	NA
PI651496	3	RIO	NA	NA	NA	NA	Y	1	NA
PI653616	6	WRAY	NA	NA	NA	NA	Y	1	NA
PI653617	6	KELLER	NA	NA	NA	NA	Y	1	NA
PI655970	2	Standard Blackhull Kafir	NA	NA	NA	NA	Y	0	Bred
PI655971	5	STANDARD WHITE MILO	NA	NA	NA	NA	Y	0	Bred
PI655972	2	PINK KAFIR	NA	NA	NA	NA	Y	1	Bred
PI655973	6	SPUR FETERITA	NA	NA	NA	NA	Y	1	Bred
PI655974	2	TEXAS BLACKHULL KAFIR	NA	NA	NA	NA	Y	NA	Bred
PI655975	2	WHEATLAND	NA	NA	NA	NA	Y	0	Bred
PI655976	2	RED KAFIR	NA	NA	NA	NA	Y	1	Bred
PI655977	3	TAM2566	NA	NA	NA	NA	Y	1	Bred
PI655978	4	Tx2737	NA	NA	NA	NA	Y	0	Bred
PI655979	6	Tx2741	NA	NA	NA	NA	Y	0	Bred
PI655980	6	Tx2785	NA	NA	NA	NA	Y	1	Bred
PI655981	4	SAP-50	NA	NA	NA	NA	Y	1	NA
PI655982	2	SAP-380	NA	NA	NA	NA	Y	0	NA
PI655983	2	SUGAR DRIP	NA	NA	NA	NA	Y	1	Bred
PI655984	2	CHILTEX	NA	NA	NA	NA	Y	1	Bred
PI655985	5	PLAINSMAN	NA	NA	NA	NA	Y	0	Bred
PI655986	5	CAPROCK	NA	NA	NA	NA	Y	0	Bred
PI655987	2	MARTIN	NA	NA	NA	NA	Y	0	Bred
PI655988	NA	COMBINE KAFIR-60	NA	NA	NA	NA	Y	0	Bred
PI655988	2	COMBINE KAFIR-60	NA	NA	NA	NA	Y	0	Bred
PI655989	2	REDBINE-60	NA	NA	NA	NA	Y	0	Bred
PI655990	5	COMBINE 7078	NA	NA	NA	NA	Y	0	Bred
PI655991	2	TX 378 (REDLAN) B LINE	NA	NA	NA	NA	Y	0	Bred
PI655992	2	TX 3197 (COMB KAFIR 60) B LINE	NA	NA	NA	NA	Y	0	Bred
PI655993	2	TX 399(DALHART RES WHTLND)B LN	NA	NA	NA	NA	Y	0	Bred
PI655994	6	WILEY	NA	NA	NA	NA	Y	1	Bred
PI655995	6	DEER	NA	NA	NA	NA	Y	1	NA
PI655996	4	RTx430	NA	NA	NA	NA	Y	0	Bred
PI655997	6	R TX 431	NA	NA	NA	NA	Y	NA	Bred
PI655998	4	KS19	NA	NA	NA	NA	Y	0	Bred
PI655999	6	TX2784	NA	NA	NA	NA	Y	1	Bred
PI656000	3	RTx432	NA	NA	NA	NA	Y	0	Bred
PI656001	3	TX2783	NA	NA	NA	NA	Y	0	Bred
PI656002	2	BOK11	NA	NA	NA	NA	Y	0	Bred
PI656003	2	B AZ9504	NA	NA	NA	NA	Y	1	Bred
PI656004	4	RTX435	NA	NA	NA	NA	Y	0	Bred
PI656005	2	01MN1589-B	NA	NA	NA	NA	Y	0	Bred
PI656006	6	88V1080	NA	NA	NA	NA	Y	0	NA
PI656007	2	R9188	NA	NA	NA	NA	Y	0	Bred
PI656008	3	RCV	NA	NA	NA	NA	Y	0	NA
PI656009	3	RTAM428	NA	NA	NA	NA	Y	0	Bred
PI656010	4	RTx2536	NA	NA	NA	NA	Y	0	Bred
PI656011	3	90EON328	NA	NA	NA	NA	Y	0	NA
PI656012	5	90M	NA	NA	NA	NA	Y	0	Bred
PI656013	6	94Q63	NA	NA	NA	NA	Y	1	NA
PI656014	6	Acme Broomcorn	NA	NA	NA	NA	Y	1	NA
PI656015	6	Ajabsido	NA	NA	NA	NA	Y	1	NA
PI656016	6	B KS66	NA	NA	NA	NA	Y	0	Bred
PI656017	5	100M	NA	NA	NA	NA	Y	NA	Bred
PI656018	2	BTx2752	NA	NA	NA	NA	N	NA	Bred
PI656019	2	BTx3042	NA	NA	NA	NA	Y	0	Bred
PI656020	2	BTx406	NA	NA	NA	NA	Y	0	Bred
PI656021	5	44M	NA	NA	NA	NA	Y	0	Bred
PI656022	2	BTx615	NA	NA	NA	NA	Y	0	Bred
PI656023	2	Segaolane	NA	NA	NA	NA	Y	0	NA
PI656024	3	SEPON82	NA	NA	NA	NA	Y	0	NA
PI656025	6	Shan Qui Red	NA	NA	Bicolor	NA	Y	NA	NA
PI656026	3	SOBERANO	NA	NA	NA	NA	Y	0	Bred
PI656027	3	SRN39	NA	NA	NA	NA	Y	0	NA
PI656028	2	Town	NA	NA	NA	NA	Y	0	Bred
PI656029	5	BTx642	NA	NA	NA	NA	Y	0	Bred
PI656031	3	CE151-262-A1	NA	NA	NA	NA	Y	0	NA
PI656032	6	CE260-12-1-1	NA	NA	NA	NA	Y	0	NA
PI656033	5	60M	NA	NA	NA	NA	Y	0	Bred
PI656034	3	Dorado	NA	NA	NA	NA	Y	0	Bred
PI656035	3	El Mota	NA	NA	NA	NA	Y	1	NA
PI656036	3	ICSV 1089BF	NA	NA	NA	NA	Y	0	NA
PI656037	3	ICSV 401	NA	NA	NA	NA	Y	0	NA
PI656038	2	IS 8525(J)	NA	NA	NA	NA	Y	1	NA
PI656039	3	JOCORO	NA	NA	NA	NA	Y	0	NA
PI656040	4	K886	NA	NA	NA	NA	Y	0	Bred
PI656041	5	80M	NA	NA	NA	NA	Y	0	Bred
PI656042	2	NSA440 - KARPER	NA	NA	NA	NA	Y	0	NA
PI656043	3	KAT83369	NA	NA	NA	NA	N	NA	NA
PI656044	3	Kuyuma	NA	NA	NA	NA	Y	0	Bred
PI656046	6	LianTang Ai	NA	NA	Bicolor	NA	Y	1	NA
PI656047	6	M35-1	NA	NA	NA	NA	Y	0	Bred
PI656048	3	Malisor 84-7	NA	NA	NA	NA	Y	0	NA
PI656049	2	Marupantse	NA	NA	NA	NA	Y	0	NA
PI656050	3	Mota Maradi	NA	NA	NA	NA	Y	1	NA
PI656051	3	MR732	NA	NA	NA	NA	Y	0	NA
PI656052	6	N250B	NA	NA	NA	NA	Y	0	Bred
PI656053	3	N290B	NA	NA	NA	NA	Y	0	Bred
PI656054	4	N.Tenimissa	NA	NA	NA	NA	Y	0	NA
PI656055	3	P-721	NA	NA	NA	NA	Y	0	Bred
PI656056	3	P850029	NA	NA	NA	NA	Y	0	Bred
PI656057	3	P898012	NA	NA	NA	NA	Y	1	Bred
PI656058	2	P9517	NA	NA	NA	NA	Y	0	Bred
PI656059	3	Pinolero 1	NA	NA	NA	NA	Y	0	NA
PI656060	2	QL3-TEXAS	NA	NA	NA	NA	Y	0	Bred
PI656061	2	QL3(India)	NA	NA	NA	NA	Y	0	NA
PI656062	3	96CD635	NA	NA	NA	NA	Y	0	NA
PI656063	2	BQL41	NA	NA	NA	NA	Y	0	NA
PI656064	6	Chiragon-2	NA	NA	NA	NA	N	NA	NA
PI656065	6	Koro Kollo	NA	NA	NA	NA	Y	1	NA
PI656066	6	Lakahiri	NA	NA	NA	NA	Y	0	NA
PI656067	6	NA	NA	NA	NA	NA	Y	0	NA
PI656068	3	SC 170-6-17	NA	NA	NA	NA	Y	0	NA
PI656069	3	SC 326-6	NA	NA	NA	NA	Y	0	NA
PI656070	3	SC 748-5	NA	NA	NA	NA	Y	0	NA
PI656071	3	SC 1019	SC1019	Ethiopia	Caudatum	Caudatum-nigricans	Y	1	Converted
PI656072	5	SC 1047	SC1047	NA	NA	NA	N	NA	Converted
PI656073	6	SC 1074	SC1074	Nigeria	Kafir	Caffrorum	Y	1	Converted
PI656074	6	SC 1218	SC1218	Sudan	Guinea-Caudatum	Caudatum-guineense	Y	1	Converted
PI656075	3	SC 1251	SC1251	Sudan	Caudatum	Zerazera	Y	0	Converted
PI656076	3	SC 1271	SC1271	Ethiopia	Caudatum	Zerazera	Y	0	Converted
PI656077	6	SC 1416	SC1416	Niger	Durra-Bicolor	Durra-bicolor	Y	0	Converted
PI656078	1	SC 1424	SC1424	Mali	Kafir-Durra	Durra-kafir	Y	0	Converted
PI656079	4	SC 1426	SC1426	Mali	Guinea	Guineense	Y	0	Converted
PI656080	1	SC 1429	SC1429	Zimbabwe	Guinea	Guineense	Y	0	Converted
PI656081	1	SC 1439	SC1439	NA	NA	NA	N	NA	Converted
PI656082	5	SC 145	SC145	Ethiopia	Bicolor	Dochna	Y	1	Converted
PI656083	6	SC 1451	SC1451	Malawi	Caudatum	Caudatum	Y	1	Converted
PI656085	3	SC 1465	SC1465	Sudan	NA	NA	Y	0	Converted
PI656086	6	SC 1471	SC1471	Sudan	Durra-Bicolor	Durra-bicolor	Y	1	Converted
PI656087	3	SC 1476	SC1476	Sudan	NA	NA	Y	1	Converted
PI656088	5	SC 1484	SC1484	Somalia	NA	NA	Y	0	Converted
PI656089	5	SC 1489	SC1489	Somalia	Durra	Durra	Y	0	Converted
PI656090	3	SC 1494	SC1494	Sudan	Guinea-Caudatum	Caudatum-guineense	Y	1	Converted
PI656091	5	SC 22	SC22	Ethiopia	Durra	Durra	Y	0	Converted
PI656092	5	SC 25	SC25	Ethiopia	Durra	Durra	Y	0	Converted
PI656093	4	SC 295	SC295	Nigeria	Guinea	Conspicuum	Y	0	Converted
PI656094	4	SC 301	SC301	Mali	Guinea	Guineense	Y	1	Converted
PI656095	4	SC 373	SC373	Nigeria	Caudatum	Caudatum-kaura	Y	0	Converted
PI656096	4	SC 391	SC391	Egypt	Caudatum	Caudatum-kaura	Y	0	Converted
PI656097	6	SC 480	SC480	NA	NA	NA	N	NA	Converted
PI656098	3	SC 49	SC49	Sudan	Guinea-Caudatum	Caudatum-guineense	N	1	Converted
PI656099	6	SC 498	SC498	India	Durra	Nandyal	Y	0	Converted
PI656100	6	SC 500	SC500	India	Durra	Nandyal	Y	0	Converted
PI656101	3	SC 525	SC525	Nigeria	Guinea	Conspicuum	Y	1	Converted
PI656102	1	SC 59	SC59	Sudan	Caudatum-Bicolor	Nigricans-bicolor	Y	1	Converted
PI656103	6	SC 610	SC610	China	Bicolor	Nervosum-kaoliang	Y	1	Converted
PI656104	6	SC 621	SC621	India	Bicolor	Dochna	Y	1	Converted
PI656105	3	SC 639	SC639	India	Kafir-Caudatum	Caffrorum-darso	Y	1	Converted
PI656106	3	SC 695	SC695	Tanzania	Caudatum	Dobbs	Y	1	Converted
PI656107	3	SC 702	SC702	Sudan	Caudatum	Caudatum	Y	1	Converted
PI656108	6	SC 833	SC833	India	Durra	Durra	Y	0	Converted
PI656109	6	SC 85	SC85	Uganda	Caudatum-Bicolor	Nigricans-bicolor	Y	1	Converted
PI656110	6	SC 968	SC968	Rhodesia	Durra-Bicolor	Subglabrescens	Y	1	Converted
PI656111	1	SC 971	SC971	Puerto Rico	Kafir-Durra	Durra-kafir	Y	0	Converted
PI656112	2	SC 1215	SC1215	Niger	Guinea-Kafir	Caffrorum-roxburghii	Y	0	Converted
PI656113	6	SC 1277	SC1277	India	Durra	Durra	Y	0	Converted
PI656114	6	SC 134	SC134	Ethiopia	Durra-Bicolor	Durra-dochna/subglabrescens	Y	0	Converted
PI656115	5	SC 1440	SC1440	Gambia	Guinea	Margaritiferum	Y	0	Converted
PI656116	6	SC 1506	SC1506	Mali	NA	NA	Y	1	Converted
PI656118	3	SC 332	SC332	India	Durra-Caudatum	Nigricans-durra	Y	1	Converted
PI656119	4	SC 386	SC386	Nigeria	Caudatum	Caudatum-kaura	Y	0	Converted
PI656120	3	SC 790	SC790	India	Caudatum	Zerazera	Y	0	Converted
PI656121	6	SC 947	SC947	India	S. bicolor subsp. verticilliflorum	Verticilliforum	Y	1	Converted
PI659691	3	COMBINE HEGARI	NA	NA	NA	NA	Y	0	Bred
PI659694	3	Tortillerio	NA	NA	NA	NA	N	0	Bred
PI659695	5	IS 12623C	NA	NA	NA	NA	Y	0	NA
PI659696	3	SC 720	SC720	Kenya	Caudatum	Caudatum-nigricans	Y	1	Converted
PI659753	6	IS 5590C	NA	NA	NA	NA	Y	0	NA
